# Supplementary material for: Low levels of small HDL particles predict but do not influence risk of sepsis
Source: Crit Care. 2023 Oct 9;27:389. doi: 10.1186/s13054-023-04589-1 (PMC10563213; doi:10.1186/s13054-023-04589-1)
Supplement: Supplementary file 1 — Additional file 1. ST8: Alternative meta-analytic strategies, and alternative MR methods for analysing the genetic data. [file 13054_2023_4589_MOESM1_ESM.xlsx]

## Sheet: ST1
ST1 Abbreviations and formula for each biomarker. Adapted from the ukbnmr R package.
Biomarker	Description	Units	UKB.Field.ID	Simplified.Formula
HDL_C	HDL Cholesterol	mmol/L	23406	XL_HDL_C + L_HDL_C + M_HDL_C + S_HDL_C
HDL_TG	Triglycerides in HDL	mmol/L	23410	XL_HDL_TG + L_HDL_TG + M_HDL_TG + S_HDL_TG
HDL_PL	Phospholipids in HDL	mmol/L	23414	XL_HDL_PL + L_HDL_PL + M_HDL_PL + S_HDL_PL
HDL_CE	Cholesteryl Esters in HDL	mmol/L	23418	XL_HDL_CE + L_HDL_CE + M_HDL_CE + S_HDL_CE
HDL_FC	Free Cholesterol in HDL	mmol/L	23422	XL_HDL_FC + L_HDL_FC + M_HDL_FC + S_HDL_FC
HDL_L	Total Lipids in HDL	mmol/L	23426	XL_HDL_L + L_HDL_L + M_HDL_L + S_HDL_L
HDL_P	Concentration of HDL Particles	mmol/L	23430	XL_HDL_P + L_HDL_P + M_HDL_P + S_HDL_P
HDL_size	Average Diameter for HDL Particles	nm	23433
XL_HDL_P	Concentration of Very Large HDL Particles	mmol/L	23551
XL_HDL_L	Total Lipids in Very Large HDL	mmol/L	23552	XL_HDL_C + XL_HDL_PL + XL_HDL_TG
XL_HDL_PL	Phospholipids in Very Large HDL	mmol/L	23553
XL_HDL_C	Cholesterol in Very Large HDL	mmol/L	23554	XL_HDL_CE + XL_HDL_FC
XL_HDL_CE	Cholesteryl Esters in Very Large HDL	mmol/L	23555
XL_HDL_FC	Free Cholesterol in Very Large HDL	mmol/L	23556
XL_HDL_TG	Triglycerides in Very Large HDL	mmol/L	23557
L_HDL_P	Concentration of Large HDL Particles	mmol/L	23558
L_HDL_L	Total Lipids in Large HDL	mmol/L	23559	L_HDL_C + L_HDL_PL + L_HDL_TG
L_HDL_PL	Phospholipids in Large HDL	mmol/L	23560
L_HDL_C	Cholesterol in Large HDL	mmol/L	23561	L_HDL_CE + L_HDL_FC
L_HDL_CE	Cholesteryl Esters in Large HDL	mmol/L	23562
L_HDL_FC	Free Cholesterol in Large HDL	mmol/L	23563
L_HDL_TG	Triglycerides in Large HDL	mmol/L	23564
M_HDL_P	Concentration of Medium HDL Particles	mmol/L	23565
M_HDL_L	Total Lipids in Medium HDL	mmol/L	23566	M_HDL_C + M_HDL_PL + M_HDL_TG
M_HDL_PL	Phospholipids in Medium HDL	mmol/L	23567
M_HDL_C	Cholesterol in Medium HDL	mmol/L	23568	M_HDL_CE + M_HDL_FC
M_HDL_CE	Cholesteryl Esters in Medium HDL	mmol/L	23569
M_HDL_FC	Free Cholesterol in Medium HDL	mmol/L	23570
M_HDL_TG	Triglycerides in Medium HDL	mmol/L	23571
S_HDL_P	Concentration of Small HDL Particles	mmol/L	23572
S_HDL_L	Total Lipids in Small HDL	mmol/L	23573	S_HDL_C + S_HDL_PL + S_HDL_TG
S_HDL_PL	Phospholipids in Small HDL	mmol/L	23574
S_HDL_C	Cholesterol in Small HDL	mmol/L	23575	S_HDL_CE + S_HDL_FC
S_HDL_CE	Cholesteryl Esters in Small HDL	mmol/L	23576
S_HDL_FC	Free Cholesterol in Small HDL	mmol/L	23577
S_HDL_TG	Triglycerides in Small HDL	mmol/L	23578
XL_HDL_PL_pct	Phospholipids to Total Lipids in Very Large HDL percentage	%	23629	XL_HDL_PL / XL_HDL_L * 100
XL_HDL_C_pct	Cholesterol to Total Lipids in Very Large HDL percentage	%	23630	XL_HDL_C / XL_HDL_L * 100
XL_HDL_CE_pct	Cholesteryl Esters to Total Lipids in Very Large HDL percentage	%	23631	XL_HDL_CE / XL_HDL_L * 100
XL_HDL_FC_pct	Free Cholesterol to Total Lipids in Very Large HDL percentage	%	23632	XL_HDL_FC / XL_HDL_L * 100
XL_HDL_TG_pct	Triglycerides to Total Lipids in Very Large HDL percentage	%	23633	XL_HDL_TG / XL_HDL_L * 100
L_HDL_PL_pct	Phospholipids to Total Lipids in Large HDL percentage	%	23634	L_HDL_PL / L_HDL_L * 100
L_HDL_C_pct	Cholesterol to Total Lipids in Large HDL percentage	%	23635	L_HDL_C / L_HDL_L * 100
L_HDL_CE_pct	Cholesteryl Esters to Total Lipids in Large HDL percentage	%	23636	L_HDL_CE / L_HDL_L * 100
L_HDL_FC_pct	Free Cholesterol to Total Lipids in Large HDL percentage	%	23637	L_HDL_FC / L_HDL_L * 100
L_HDL_TG_pct	Triglycerides to Total Lipids in Large HDL percentage	%	23638	L_HDL_TG / L_HDL_L * 100
M_HDL_PL_pct	Phospholipids to Total Lipids in Medium HDL percentage	%	23639	M_HDL_PL / M_HDL_L * 100
M_HDL_C_pct	Cholesterol to Total Lipids in Medium HDL percentage	%	23640	M_HDL_C / M_HDL_L * 100
M_HDL_CE_pct	Cholesteryl Esters to Total Lipids in Medium HDL percentage	%	23641	M_HDL_CE / M_HDL_L * 100
M_HDL_FC_pct	Free Cholesterol to Total Lipids in Medium HDL percentage	%	23642	M_HDL_FC / M_HDL_L * 100
M_HDL_TG_pct	Triglycerides to Total Lipids in Medium HDL percentage	%	23643	M_HDL_TG / M_HDL_L * 100
S_HDL_PL_pct	Phospholipids to Total Lipids in Small HDL percentage	%	23644	S_HDL_PL / S_HDL_L * 100
S_HDL_C_pct	Cholesterol to Total Lipids in Small HDL percentage	%	23645	S_HDL_C / S_HDL_L * 100
S_HDL_CE_pct	Cholesteryl Esters to Total Lipids in Small HDL percentage	%	23646	S_HDL_CE / S_HDL_L * 100
S_HDL_FC_pct	Free Cholesterol to Total Lipids in Small HDL percentage	%	23647	S_HDL_FC / S_HDL_L * 100
S_HDL_TG_pct	Triglycerides to Total Lipids in Small HDL percentage	%	23648	S_HDL_TG / S_HDL_L * 100

## Sheet: ST2
ST2: A comparison of baseline demographics and outcomes among those sampled and not sampled via NMR metabolomics.
Characteristic	Sampled, N = 259,0081	Not sampled, N = 202,2661	p-value
Age on recruitment	59 (51, 64)	59 (51, 64)	0.1
Sex			<0.001
Female	139,892 (54%)	110,342 (55%)
Male	119,116 (46%)	91,924 (45%)
Body Mass Index (kg/m2)	26.8 (24.2, 29.9)	26.7 (24.1, 29.8)	<0.001
Diabetes			<0.001
No	537 (0.2%)	425 (0.2%)
Yes	245,535 (95%)	192,188 (95%)
Do not know	77 (<0.1%)	83 (<0.1%)
Unknown	12,748 (4.9%)	9,415 (4.7%)
	111	155
History of liver disease	7,012 (2.7%)	5,224 (2.6%)	0.009
History of cancer	24,090 (9.3%)	18,671 (9.2%)	0.4
C-reactive protein level (mg/dl)	47,804 (18%)	34,512 (17%)	<0.001
Unknown	1.33 (0.66, 2.76)	1.32 (0.65, 2.73)	0.001
Creatinine (umol/L)	11655	10731
Unknown	70 (62, 81)	70 (61, 81)	<0.001
Statin user	11253	10411
Alcohol intake frequency			<0.001
Daily or almost daily	53,663 (21%)	43,344 (21%)
Never	17,546 (6.8%)	13,808 (6.8%)
Once or twice a week	68,652 (27%)	52,398 (26%)
One to three times a month	28,978 (11%)	22,489 (11%)
Prefer not to answer	215 (<0.1%)	154 (<0.1%)
Special occasions only	28,027 (11%)	21,881 (11%)
Three or four times a week	61,818 (24%)	48,039 (24%)
Unknown	109	153
Smoking status			0.9
Current	27,119 (10%)	21,079 (10%)
Never	138,936 (54%)	108,675 (54%)
Prefer not to answer	952 (0.4%)	738 (0.4%)
Previous	91,893 (35%)	71,621 (35%)
Unknown	108	153
Townsend Deprivation Index (lower is more deprived)	-2.30 (-3.71, 0.21)	-2.20 (-3.67, 0.37)	<0.001
Unknown	298	238
Sepsis	5,961 (2.3%)	4,352 (2.2%)	<0.001
Sepsis death	1,118 (0.4%)	814 (0.4%)	0.13
Sepsis critical care admission	773 (0.3%)	569 (0.3%)	0.3
1 Median (IQR); n (%)
2 Wilcoxon rank sum test; Pearson's Chi-squared test

## Sheet: ST3
ST3: Hazard ratio for sepsis for each HDL measure. Each HDL measure scaled to a mean of 0, and SD of 1, so estimates should be interpreted as per SD change.
Biomarker	Odds ratio	Lower 95% CI	Upper 95% CI	p.value
HDL_P	0.931	0.904	0.959	1.75e-06
XL_HDL_P	1.03	0.998	1.06	0.0654
L_HDL_P	1	0.972	1.04	0.778
M_HDL_P	0.962	0.933	0.991	0.0112
S_HDL_P	0.914	0.89	0.938	2.06e-11

## Sheet: ST4
ST4: Hazard ratio for sepsis incidence for each quartile of HDL measure, in models additionally adjusting for total triglycerides and total LDL.
Biomarker	Odds ratio	Lower 95% CI	Upper 95% CI	p.value
HDL_P
Quartile 2	0.92	0.858	0.988	0.0213
Quartile 3	0.879	0.813	0.95	0.00119
Quartile 4	0.965	0.885	1.05	0.424
XL_HDL_P
Quartile 2	1.05	0.98	1.13	0.164
Quartile 3	1.14	1.05	1.23	0.0011
Quartile 4	1.14	1.04	1.25	0.00371
L_HDL_P
Quartile 2	0.967	0.902	1.04	0.353
Quartile 3	1.01	0.935	1.09	0.781
Quartile 4	1.02	0.926	1.12	0.734
M_HDL_P
Quartile 2	0.934	0.872	1	0.0553
Quartile 3	0.879	0.815	0.949	0.000912
Quartile 4	0.993	0.915	1.08	0.875
S_HDL_P
Quartile 2	0.88	0.819	0.945	0.000465
Quartile 3	0.865	0.8	0.936	0.00029
Quartile 4	0.864	0.79	0.945	0.00139

## Sheet: ST5
ST5: Hazard ratios for sepsis related death and sepsis related critical care admission; adjusting for small HDL particle count
term	HR for death	p value	HR for critical care admission	p.value
HDL_P
Quartile 2	1.06 (0.893 - 1.26)	0.492	1.02 (0.827 - 1.26)	0.839
Quartile 3	0.942 (0.76 - 1.17)	0.589	0.92 (0.71 - 1.19)	0.53
Quartile 4	1.33 (1.02 - 1.72)	0.034	1.32 (0.963 - 1.8)	0.085
XL_HDL_P
Quartile 2	0.982 (0.835 - 1.15)	0.824	1.08 (0.888 - 1.3)	0.457
Quartile 3	0.993 (0.832 - 1.18)	0.937	0.999 (0.805 - 1.24)	0.991
Quartile 4	0.975 (0.793 - 1.2)	0.807	1.07 (0.837 - 1.37)	0.581
L_HDL_P
Quartile 2	0.997 (0.849 - 1.17)	0.972	1.03 (0.854 - 1.25)	0.737
Quartile 3	1.11 (0.927 - 1.32)	0.266	0.979 (0.788 - 1.22)	0.85
Quartile 4	1.08 (0.877 - 1.32)	0.482	1.13 (0.886 - 1.44)	0.322
M_HDL_P
Quartile 2	1.02 (0.864 - 1.21)	0.806	0.961 (0.784 - 1.18)	0.699
Quartile 3	0.979 (0.806 - 1.19)	0.832	1 (0.796 - 1.27)	0.973
Quartile 4	1.36 (1.09 - 1.69)	0.0068	1.24 (0.949 - 1.62)	0.115

## Sheet: ST6
ST6: Primary models unadjusted for or adjusted for CRP, as a marker of IL-6 signalling.
Outcome	Unadjusted model: (OR (95% CI)	Adjusted model: (OR (95% CI)	Unadjusted model, p value	Adjusted model, p value
HDL_P - incidence
Quartile 2	0.877 (0.819 - 0.94)	0.893 (0.833 - 0.957)	0.000203	0.00131
Quartile 3	0.814 (0.755 - 0.877)	0.835 (0.775 - 0.9)	7.59e-08	2.55e-06
Quartile 4	0.855 (0.789 - 0.926)	0.88 (0.812 - 0.954)	0.000126	0.00187
HDL_P - death
Quartile 2	0.883 (0.756 - 1.03)	0.908 (0.777 - 1.06)	0.119	0.228
Quartile 3	0.705 (0.59 - 0.842)	0.734 (0.614 - 0.878)	0.000116	0.00069
Quartile 4	0.857 (0.713 - 1.03)	0.899 (0.747 - 1.08)	0.103	0.261
HDL_P - critical
Quartile 2	0.882 (0.753 - 1.03)	0.905 (0.773 - 1.06)	0.117	0.213
Quartile 3	0.708 (0.592 - 0.847)	0.736 (0.615 - 0.88)	0.000156	0.000803
Quartile 4	0.856 (0.711 - 1.03)	0.897 (0.744 - 1.08)	0.103	0.252
XL_HDL_P - incidence
Quartile 2	1.03 (0.958 - 1.1)	1.01 (0.945 - 1.09)	0.435	0.704
Quartile 3	1.09 (1.01 - 1.18)	1.07 (0.991 - 1.15)	0.0267	0.0848
Quartile 4	1.08 (0.989 - 1.18)	1.06 (0.974 - 1.16)	0.0872	0.172
XL_HDL_P - death
Quartile 2	1.03 (0.875 - 1.21)	1 (0.854 - 1.18)	0.731	0.97
Quartile 3	1.06 (0.885 - 1.26)	1.02 (0.859 - 1.22)	0.545	0.793
Quartile 4	1.08 (0.883 - 1.32)	1.06 (0.864 - 1.29)	0.453	0.591
XL_HDL_P - critical
Quartile 2	1.02 (0.864 - 1.2)	0.993 (0.844 - 1.17)	0.841	0.932
Quartile 3	1.04 (0.875 - 1.25)	1.01 (0.849 - 1.21)	0.628	0.882
Quartile 4	1.06 (0.864 - 1.3)	1.04 (0.848 - 1.27)	0.576	0.712
L_HDL_P - incidence
Quartile 2	0.951 (0.887 - 1.02)	0.946 (0.883 - 1.01)	0.156	0.118
Quartile 3	0.988 (0.915 - 1.07)	0.984 (0.912 - 1.06)	0.755	0.68
Quartile 4	0.979 (0.896 - 1.07)	0.978 (0.896 - 1.07)	0.643	0.626
L_HDL_P - death
Quartile 2	0.969 (0.825 - 1.14)	0.96 (0.818 - 1.13)	0.697	0.615
Quartile 3	1.07 (0.895 - 1.27)	1.06 (0.888 - 1.26)	0.473	0.532
Quartile 4	1.06 (0.866 - 1.3)	1.06 (0.865 - 1.3)	0.562	0.571
L_HDL_P - critical
Quartile 2	0.952 (0.81 - 1.12)	0.944 (0.803 - 1.11)	0.551	0.483
Quartile 3	1.06 (0.888 - 1.26)	1.05 (0.882 - 1.25)	0.517	0.576
Quartile 4	1.07 (0.869 - 1.31)	1.07 (0.869 - 1.31)	0.534	0.537
M_HDL_P - incidence
Quartile 2	0.916 (0.854 - 0.981)	0.927 (0.865 - 0.993)	0.0122	0.0318
Quartile 3	0.847 (0.785 - 0.913)	0.865 (0.802 - 0.932)	1.6e-05	0.000161
Quartile 4	0.934 (0.861 - 1.01)	0.957 (0.882 - 1.04)	0.101	0.291
M_HDL_P - death
Quartile 2	0.883 (0.754 - 1.03)	0.9 (0.768 - 1.05)	0.123	0.19
Quartile 3	0.78 (0.654 - 0.931)	0.807 (0.676 - 0.963)	0.00591	0.0172
Quartile 4	0.977 (0.811 - 1.18)	1.02 (0.843 - 1.22)	0.808	0.868
M_HDL_P - critical
Quartile 2	0.878 (0.749 - 1.03)	0.893 (0.761 - 1.05)	0.109	0.164
Quartile 3	0.779 (0.652 - 0.931)	0.804 (0.673 - 0.96)	0.00592	0.0161
Quartile 4	0.976 (0.809 - 1.18)	1.01 (0.84 - 1.22)	0.8	0.887
S_HDL_P - incidence
Quartile 2	0.846 (0.79 - 0.906)	0.864 (0.806 - 0.926)	2.03e-06	3.47e-05
Quartile 3	0.807 (0.752 - 0.867)	0.831 (0.773 - 0.892)	4.24e-09	3.99e-07
Quartile 4	0.776 (0.721 - 0.835)	0.801 (0.744 - 0.863)	1.78e-11	4.91e-09
S_HDL_P - death
Quartile 2	0.773 (0.66 - 0.905)	0.8 (0.683 - 0.937)	0.00137	0.00561
Quartile 3	0.744 (0.632 - 0.877)	0.78 (0.662 - 0.919)	0.000402	0.00297
Quartile 4	0.685 (0.576 - 0.814)	0.721 (0.606 - 0.858)	1.73e-05	0.000222
S_HDL_P - critical
Quartile 2	0.781 (0.666 - 0.915)	0.806 (0.688 - 0.945)	0.00225	0.00793
Quartile 3	0.754 (0.639 - 0.889)	0.788 (0.668 - 0.929)	0.000761	0.0047
Quartile 4	0.681 (0.572 - 0.811)	0.716 (0.601 - 0.853)	1.55e-05	0.000184

## Sheet: ST7
ST7: Included variants for MR for Total HDL and for Small HDL. The small HDL variants relate to those generated in the full UKB dataset, individual blocks SNPs are available via the data availability section
SNP	Effect allele	other allele	effect allele frequency	beta	se	p value	exposure
rs66731853	A	G	0.325368	-0.0163379	0.00287679	1.35316e-08	0	S_HDL_P_0.regenie.gz	S_HDL_P_0.regenie.gz	NA
rs12743862	G	A	0.0813697	-0.0270025	0.00492781	4.26256e-08	0	S_HDL_P_0.regenie.gz	S_HDL_P_0.regenie.gz	NA
rs3768321	T	G	0.196665	-0.0223757	0.00339219	4.21696e-11	0	S_HDL_P_0.regenie.gz	S_HDL_P_0.regenie.gz	NA
rs12751443	T	C	0.301566	-0.0165375	0.00293695	1.79341e-08	0	S_HDL_P_0.regenie.gz	S_HDL_P_0.regenie.gz	NA
rs1278523	G	T	0.0982138	-0.0253105	0.00452496	2.22479e-08	0	S_HDL_P_0.regenie.gz	S_HDL_P_0.regenie.gz	NA
rs11207995	C	A	0.351777	-0.0484933	0.00282093	3.12608e-66	0	S_HDL_P_0.regenie.gz	S_HDL_P_0.regenie.gz	NA
rs6700896	T	C	0.377799	0.0189042	0.00278053	1.05511e-11	0	S_HDL_P_0.regenie.gz	S_HDL_P_0.regenie.gz	NA
rs165316	G	A	0.198277	-0.0202945	0.00337865	1.89356e-09	0	S_HDL_P_0.regenie.gz	S_HDL_P_0.regenie.gz	NA
rs36209093	T	C	0.67357	0.0298866	0.00319732	8.98463e-21	0	S_HDL_P_0.regenie.gz	S_HDL_P_0.regenie.gz	NA
rs198325	T	C	0.220995	0.0427211	0.00324687	1.53851e-39	0	S_HDL_P_0.regenie.gz	S_HDL_P_0.regenie.gz	NA
rs4656292	G	A	0.619841	0.0440887	0.00278158	1.40023e-56	0	S_HDL_P_0.regenie.gz	S_HDL_P_0.regenie.gz	NA
rs2642438	G	A	0.70307	0.0210516	0.00294525	8.82673e-13	0	S_HDL_P_0.regenie.gz	S_HDL_P_0.regenie.gz	NA
rs10779836	T	C	0.802274	0.0219493	0.00338869	9.34329e-11	0	S_HDL_P_0.regenie.gz	S_HDL_P_0.regenie.gz	NA
rs4850047	C	T	0.868446	-0.0218572	0.0039774	3.89924e-08	0	S_HDL_P_0.regenie.gz	S_HDL_P_0.regenie.gz	NA
rs11895352	T	C	0.47656	-0.015371	0.00270189	1.278e-08	0	S_HDL_P_0.regenie.gz	S_HDL_P_0.regenie.gz	NA
rs6547925	T	A	0.13823	-0.030031	0.00397732	4.33411e-14	0	S_HDL_P_0.regenie.gz	S_HDL_P_0.regenie.gz	NA
rs13031661	C	T	0.399128	0.019974	0.00318393	3.53273e-10	0	S_HDL_P_0.regenie.gz	S_HDL_P_0.regenie.gz	NA
rs1260326	C	T	0.604509	-0.0868041	0.00275708	1.43219e-217	0	S_HDL_P_0.regenie.gz	S_HDL_P_0.regenie.gz	NA
rs55709272	C	T	0.438073	-0.0148201	0.0027184	4.98689e-08	0	S_HDL_P_0.regenie.gz	S_HDL_P_0.regenie.gz	NA
rs933969	A	G	0.594887	0.0175536	0.00276156	2.06548e-10	0	S_HDL_P_0.regenie.gz	S_HDL_P_0.regenie.gz	NA
rs1047891	A	C	0.316312	-0.0167132	0.00289617	7.89042e-09	0	S_HDL_P_0.regenie.gz	S_HDL_P_0.regenie.gz	NA
rs76061303	A	C	0.012993	-0.0797411	0.0121008	4.40555e-11	0	S_HDL_P_0.regenie.gz	S_HDL_P_0.regenie.gz	NA
rs11927405	T	C	0.442276	0.0306673	0.00271336	1.27761e-29	0	S_HDL_P_0.regenie.gz	S_HDL_P_0.regenie.gz	NA
rs11921360	A	C	0.634489	0.0156682	0.00280911	2.4377e-08	0	S_HDL_P_0.regenie.gz	S_HDL_P_0.regenie.gz	NA
rs645040	T	G	0.772988	-0.0268727	0.00321029	5.72269e-17	0	S_HDL_P_0.regenie.gz	S_HDL_P_0.regenie.gz	NA
rs2871960	C	A	0.443323	-0.0196714	0.00270998	3.90391e-13	0	S_HDL_P_0.regenie.gz	S_HDL_P_0.regenie.gz	NA
rs6804771	G	T	0.26314	0.0214034	0.00305093	2.29298e-12	0	S_HDL_P_0.regenie.gz	S_HDL_P_0.regenie.gz	NA
rs13108218	G	A	0.616081	-0.0362514	0.00278671	1.09245e-38	0	S_HDL_P_0.regenie.gz	S_HDL_P_0.regenie.gz	NA
rs115421711	G	A	0.0411455	-0.0437923	0.0067811	1.06104e-10	0	S_HDL_P_0.regenie.gz	S_HDL_P_0.regenie.gz	NA
rs888655	G	A	0.719951	0.0228493	0.00299355	2.29615e-14	0	S_HDL_P_0.regenie.gz	S_HDL_P_0.regenie.gz	NA
rs13194791	G	A	0.160657	0.0315899	0.00374043	3.02691e-17	0	S_HDL_P_0.regenie.gz	S_HDL_P_0.regenie.gz	NA
rs9269038	C	T	0.173063	-0.0264772	0.00392546	1.53003e-11	0	S_HDL_P_0.regenie.gz	S_HDL_P_0.regenie.gz	NA
rs28383314	C	T	0.623263	0.0345147	0.00277244	1.41286e-35	0	S_HDL_P_0.regenie.gz	S_HDL_P_0.regenie.gz	NA
rs9470024	C	G	0.837518	-0.0241275	0.00365029	3.85035e-11	0	S_HDL_P_0.regenie.gz	S_HDL_P_0.regenie.gz	NA
rs2395943	G	A	0.588508	0.0186748	0.00272808	7.62606e-12	0	S_HDL_P_0.regenie.gz	S_HDL_P_0.regenie.gz	NA
rs10264445	G	T	0.471184	0.0171759	0.00274243	3.77607e-10	0	S_HDL_P_0.regenie.gz	S_HDL_P_0.regenie.gz	NA
rs10264306	G	A	0.200236	0.0205009	0.00336337	1.09199e-09	0	S_HDL_P_0.regenie.gz	S_HDL_P_0.regenie.gz	NA
rs3812316	G	C	0.128129	-0.0661768	0.00402284	8.34834e-61	0	S_HDL_P_0.regenie.gz	S_HDL_P_0.regenie.gz	NA
rs705379	A	G	0.477874	0.0198675	0.00272086	2.83661e-13	0	S_HDL_P_0.regenie.gz	S_HDL_P_0.regenie.gz	NA
rs10953260	C	T	0.81623	0.0215903	0.00348792	6.01617e-10	0	S_HDL_P_0.regenie.gz	S_HDL_P_0.regenie.gz	NA
rs4240624	A	G	0.908828	0.103752	0.00467789	5.45758e-109	0	S_HDL_P_0.regenie.gz	S_HDL_P_0.regenie.gz	NA
rs11250169	G	T	0.51533	-0.0183405	0.00269376	9.86052e-12	0	S_HDL_P_0.regenie.gz	S_HDL_P_0.regenie.gz	NA
rs144503444	C	T	0.0185437	-0.0598977	0.0100707	2.71926e-09	0	S_HDL_P_0.regenie.gz	S_HDL_P_0.regenie.gz	NA
rs35237252	A	C	0.251173	0.0382855	0.00313083	2.18776e-34	0	S_HDL_P_0.regenie.gz	S_HDL_P_0.regenie.gz	NA
rs28601761	G	C	0.4193	-0.0402255	0.00275757	3.38298e-48	0	S_HDL_P_0.regenie.gz	S_HDL_P_0.regenie.gz	NA
rs2297409	A	G	0.194148	-0.0235988	0.0033934	3.54242e-12	0	S_HDL_P_0.regenie.gz	S_HDL_P_0.regenie.gz	NA
rs4149310	T	A	0.157179	0.0272464	0.00369303	1.60953e-13	0	S_HDL_P_0.regenie.gz	S_HDL_P_0.regenie.gz	NA
rs2575876	A	G	0.252119	-0.0282132	0.00309944	8.81252e-20	0	S_HDL_P_0.regenie.gz	S_HDL_P_0.regenie.gz	NA
rs115478735	T	A	0.183824	0.0573877	0.00347907	3.97649e-61	0	S_HDL_P_0.regenie.gz	S_HDL_P_0.regenie.gz	NA
rs75406471	A	G	0.154359	-0.0256804	0.00372725	5.58342e-12	0	S_HDL_P_0.regenie.gz	S_HDL_P_0.regenie.gz	NA
rs56278466	G	T	0.662159	-0.0161601	0.00283991	1.26786e-08	0	S_HDL_P_0.regenie.gz	S_HDL_P_0.regenie.gz	NA
rs17476364	C	T	0.108039	-0.0255149	0.00433373	3.92022e-09	0	S_HDL_P_0.regenie.gz	S_HDL_P_0.regenie.gz	NA
rs2068888	A	G	0.44978	-0.0187796	0.00269992	3.50994e-12	0	S_HDL_P_0.regenie.gz	S_HDL_P_0.regenie.gz	NA
rs2792735	A	G	0.720292	-0.0212505	0.00299947	1.39316e-12	0	S_HDL_P_0.regenie.gz	S_HDL_P_0.regenie.gz	NA
rs11601507	A	C	0.0692857	-0.0375687	0.00523984	7.50931e-13	0	S_HDL_P_0.regenie.gz	S_HDL_P_0.regenie.gz	NA
rs56776911	G	A	0.552749	0.023448	0.00270832	4.81172e-18	0	S_HDL_P_0.regenie.gz	S_HDL_P_0.regenie.gz	NA
rs6485802	C	A	0.291471	0.0184918	0.00296555	4.50267e-10	0	S_HDL_P_0.regenie.gz	S_HDL_P_0.regenie.gz	NA
rs72997616	A	C	0.0936899	-0.0588933	0.0046397	6.43873e-37	0	S_HDL_P_0.regenie.gz	S_HDL_P_0.regenie.gz	NA
rs525028	A	G	0.706623	-0.0754535	0.00297745	1.11173e-141	0	S_HDL_P_0.regenie.gz	S_HDL_P_0.regenie.gz	NA
rs552155438	C	G	0.215269	-0.024696	0.00421436	4.62978e-09	0	S_HDL_P_0.regenie.gz	S_HDL_P_0.regenie.gz	NA
rs76895963	G	T	0.0202703	-0.0842698	0.0105258	1.18468e-15	0	S_HDL_P_0.regenie.gz	S_HDL_P_0.regenie.gz	NA
rs4149056	C	T	0.150568	0.0214853	0.00375436	1.04814e-08	0	S_HDL_P_0.regenie.gz	S_HDL_P_0.regenie.gz	NA
rs12318598	G	A	0.0838936	-0.0386474	0.0048703	2.09942e-15	0	S_HDL_P_0.regenie.gz	S_HDL_P_0.regenie.gz	NA
rs653178	T	C	0.516453	0.0179476	0.00269173	2.59896e-11	0	S_HDL_P_0.regenie.gz	S_HDL_P_0.regenie.gz	NA
rs9604045	T	G	0.253947	0.0180643	0.00322459	2.11851e-08	0	S_HDL_P_0.regenie.gz	S_HDL_P_0.regenie.gz	NA
rs11621792	T	C	0.452678	0.0212963	0.00271617	4.48436e-15	0	S_HDL_P_0.regenie.gz	S_HDL_P_0.regenie.gz	NA
rs4304949	C	T	0.721444	-0.0194529	0.00301706	1.136e-10	0	S_HDL_P_0.regenie.gz	S_HDL_P_0.regenie.gz	NA
rs2494747	T	G	0.615418	-0.0176777	0.00276816	1.70169e-10	0	S_HDL_P_0.regenie.gz	S_HDL_P_0.regenie.gz	NA
rs10162642	A	G	0.210772	0.0285301	0.00331257	7.13839e-18	0	S_HDL_P_0.regenie.gz	S_HDL_P_0.regenie.gz	NA
rs174418	C	T	0.596524	0.0565781	0.00275009	4.7709e-94	0	S_HDL_P_0.regenie.gz	S_HDL_P_0.regenie.gz	NA
rs2070895	A	G	0.219451	-0.0738324	0.00325723	9.44061e-114	0	S_HDL_P_0.regenie.gz	S_HDL_P_0.regenie.gz	NA
rs340005	A	G	0.619238	0.0207375	0.00277088	7.20444e-14	0	S_HDL_P_0.regenie.gz	S_HDL_P_0.regenie.gz	NA
rs11076176	G	T	0.166466	-0.0505401	0.00367789	5.71742e-43	0	S_HDL_P_0.regenie.gz	S_HDL_P_0.regenie.gz	NA
rs3794695	T	C	0.189067	0.0261864	0.00343912	2.65155e-14	0	S_HDL_P_0.regenie.gz	S_HDL_P_0.regenie.gz	NA
rs12948283	C	G	0.298476	0.0188518	0.00308344	9.72434e-10	0	S_HDL_P_0.regenie.gz	S_HDL_P_0.regenie.gz	NA
rs9911200	T	G	0.541036	-0.0170117	0.00274776	5.97379e-10	0	S_HDL_P_0.regenie.gz	S_HDL_P_0.regenie.gz	NA
rs55714927	T	C	0.190621	-0.0445879	0.00342293	8.68161e-39	0	S_HDL_P_0.regenie.gz	S_HDL_P_0.regenie.gz	NA
rs1242510	T	C	0.8023	-0.0192512	0.00338399	1.27847e-08	0	S_HDL_P_0.regenie.gz	S_HDL_P_0.regenie.gz	NA
rs2854313	A	T	0.603016	0.0180513	0.00277275	7.5024e-11	0	S_HDL_P_0.regenie.gz	S_HDL_P_0.regenie.gz	NA
rs72836561	T	C	0.0309418	-0.0702948	0.00777555	1.55955e-19	0	S_HDL_P_0.regenie.gz	S_HDL_P_0.regenie.gz	NA
rs2909211	T	C	0.77899	-0.0242972	0.00323913	6.32703e-14	0	S_HDL_P_0.regenie.gz	S_HDL_P_0.regenie.gz	NA
rs34931250	T	C	0.0604828	-0.034529	0.00564737	9.70532e-10	0	S_HDL_P_0.regenie.gz	S_HDL_P_0.regenie.gz	NA
rs7219625	T	C	0.496415	0.0283456	0.00270763	1.20171e-25	0	S_HDL_P_0.regenie.gz	S_HDL_P_0.regenie.gz	NA
rs77960347	G	A	0.0135131	0.190341	0.0116456	4.75773e-60	0	S_HDL_P_0.regenie.gz	S_HDL_P_0.regenie.gz	NA
rs4939883	C	T	0.82047	0.0640187	0.00350766	2.02722e-74	0	S_HDL_P_0.regenie.gz	S_HDL_P_0.regenie.gz	NA
rs35841627	G	A	0.145991	0.0256203	0.00381034	1.7697e-11	0	S_HDL_P_0.regenie.gz	S_HDL_P_0.regenie.gz	NA
rs737338	T	C	0.0351542	-0.0799326	0.00730982	7.84332e-28	0	S_HDL_P_0.regenie.gz	S_HDL_P_0.regenie.gz	NA
rs58542926	T	C	0.0749734	-0.078638	0.00511276	2.20394e-53	0	S_HDL_P_0.regenie.gz	S_HDL_P_0.regenie.gz	NA
rs187429064	G	A	0.0135339	-0.117248	0.012193	6.84227e-22	0	S_HDL_P_0.regenie.gz	S_HDL_P_0.regenie.gz	NA
rs1065853	T	G	0.0801878	-0.050686	0.00495618	1.50349e-24	0	S_HDL_P_0.regenie.gz	S_HDL_P_0.regenie.gz	NA
rs1132899	C	T	0.508881	0.0170955	0.00271431	3.00982e-10	0	S_HDL_P_0.regenie.gz	S_HDL_P_0.regenie.gz	NA
rs59774409	T	C	0.0819795	0.0294631	0.00489825	1.79846e-09	0	S_HDL_P_0.regenie.gz	S_HDL_P_0.regenie.gz	NA
rs62128087	T	C	0.161695	-0.0254935	0.00370179	5.70558e-12	0	S_HDL_P_0.regenie.gz	S_HDL_P_0.regenie.gz	NA
rs1645788	G	A	0.228002	0.0267153	0.00322935	1.31009e-16	0	S_HDL_P_0.regenie.gz	S_HDL_P_0.regenie.gz	NA
rs2500430	G	A	0.476283	0.0149568	0.00270439	3.19235e-08	0	S_HDL_P_0.regenie.gz	S_HDL_P_0.regenie.gz	NA
rs3091492	A	G	0.752947	-0.0335094	0.00322331	2.58702e-25	0	S_HDL_P_0.regenie.gz	S_HDL_P_0.regenie.gz	NA
rs6065904	A	G	0.214861	0.167602	0.00328853	0	0	S_HDL_P_0.regenie.gz	S_HDL_P_0.regenie.gz	NA
rs6032614	T	G	0.899744	-0.0424552	0.00452196	6.07575e-21	0	S_HDL_P_0.regenie.gz	S_HDL_P_0.regenie.gz	NA
rs6032659	A	T	0.213674	-0.033912	0.00333458	2.7052e-24	0	S_HDL_P_0.regenie.gz	S_HDL_P_0.regenie.gz	NA
rs2256609	G	A	0.190155	-0.0311942	0.00342375	8.15267e-20	0	S_HDL_P_0.regenie.gz	S_HDL_P_0.regenie.gz	NA
rs2844004	A	C	0.567983	-0.015631	0.0027145	8.49533e-09	0	S_HDL_P_0.regenie.gz	S_HDL_P_0.regenie.gz	NA
rs199568413	T	C	0.571573	0.0189609	0.00296703	1.65306e-10	0	S_HDL_P_0.regenie.gz	S_HDL_P_0.regenie.gz	NA
rs3747207	A	G	0.215405	-0.0273831	0.00327069	5.65197e-17	0	S_HDL_P_0.regenie.gz	S_HDL_P_0.regenie.gz	NA
rs8138399	T	C	0.667759	0.0167975	0.00285103	3.82173e-09	0	S_HDL_P_0.regenie.gz	S_HDL_P_0.regenie.gz	NA
rs1767141	A	C	0.0938	-0.0242982	0.00277804	5.74e-12	NA	Total HDL	qAKWpt	888059
rs75460349	C	A	0.0237	-0.0844694	0.00515805	4.94e-38	NA	Total HDL	qAKWpt	883435
rs3768321	T	G	0.191	-0.0442984	0.00207219	1.46e-63	NA	Total HDL	qAKWpt	888127
rs1168040	T	C	0.318	-0.0123009	0.00175103	3.19e-08	NA	Total HDL	qAKWpt	875764
rs2613496	T	C	0.18	0.0146216	0.00210039	4.24e-08	NA	Total HDL	qAKWpt	888166
rs3767964	T	C	0.362	0.0273497	0.00168268	1.72e-37	NA	Total HDL	qAKWpt	885529
rs629301	G	T	0.219	0.0378853	0.00190891	4.92e-55	NA	Total HDL	qAKWpt	888164
rs3815026	C	G	0.471	-0.0234421	0.00257874	8.25e-13	NA	Total HDL	qAKWpt	564223
rs267738	G	T	0.209	0.0232265	0.00196423	1.28e-20	NA	Total HDL	qAKWpt	887359
rs3806415	T	C	0.323	0.0144001	0.00170407	2.87e-11	NA	Total HDL	qAKWpt	879226
rs4077194	G	T	0.487	0.018807	0.00160064	2.24e-20	NA	Total HDL	qAKWpt	887139
rs1689796	G	T	0.325	-0.0272973	0.0017045	1.9e-36	NA	Total HDL	qAKWpt	887353
rs12143329	T	C	0.403	0.0113516	0.00163398	4.51e-08	NA	Total HDL	qAKWpt	873559
rs3747973	A	G	0.414	-0.0150496	0.00164719	6.33e-13	NA	Total HDL	qAKWpt	875656
rs1415293	T	A	0.312	0.0180463	0.00172966	2.14e-16	NA	Total HDL	qAKWpt	888189
rs2642438	A	G	0.293	-0.0257832	0.00175939	8.54e-31	NA	Total HDL	qAKWpt	874931
rs4846914	G	A	0.402	-0.0458538	0.00161887	3.72e-110	NA	Total HDL	qAKWpt	884728
rs553427	C	T	0.469	-0.0170593	0.00162449	1.37e-16	NA	Total HDL	qAKWpt	884728
rs6710091	G	C	0.351	0.0163528	0.00169403	2.96e-14	NA	Total HDL	qAKWpt	882440
rs10188334	T	C	0.169	0.0152337	0.00215415	2.58e-08	NA	Total HDL	qAKWpt	887311
rs6542680	C	T	0.197	0.0222901	0.00203903	7.54e-18	NA	Total HDL	qAKWpt	860289
rs2090032	C	G	0.491	-0.0121861	0.00160096	2.06e-09	NA	Total HDL	qAKWpt	887886
rs676210	A	G	0.218	0.0615497	0.0019223	3.27e-140	NA	Total HDL	qAKWpt	888192
rs17326656	T	G	0.228	-0.0134251	0.00191277	3.28e-08	NA	Total HDL	qAKWpt	888192
rs805317	A	T	0.453	0.0115072	0.00161322	1.96e-08	NA	Total HDL	qAKWpt	888191
rs1861410	C	T	0.451	-0.0120747	0.00161779	4.2e-09	NA	Total HDL	qAKWpt	882693
rs2540949	T	A	0.387	0.0165359	0.00164421	2.42e-15	NA	Total HDL	qAKWpt	887317
rs6750720	G	C	0.336	0.0120371	0.0016889	2.01e-08	NA	Total HDL	qAKWpt	888193
rs11688682	C	G	0.249	0.0182099	0.00219195	6.13e-11	NA	Total HDL	qAKWpt	755908
rs3739020	G	T	0.229	0.0177948	0.00200421	2.75e-12	NA	Total HDL	qAKWpt	824753
rs13389219	T	C	0.403	0.0289232	0.00162498	1.3e-44	NA	Total HDL	qAKWpt	885463
rs7581601	C	A	0.317	-0.0169235	0.00172411	1.09e-14	NA	Total HDL	qAKWpt	887175
rs1047891	A	C	0.304	-0.0157012	0.00175592	1.92e-12	NA	Total HDL	qAKWpt	877448
rs78058190	A	G	0.0529	-0.0748945	0.00415652	1.12e-45	NA	Total HDL	qAKWpt	855037
rs2943652	C	T	0.369	0.036234	0.00165786	2.36e-66	NA	Total HDL	qAKWpt	887257
rs11694828	A	G	0.444	0.0160181	0.00167474	5.07e-14	NA	Total HDL	qAKWpt	864100
rs4675812	G	A	0.409	-0.0137035	0.0016291	3.53e-11	NA	Total HDL	qAKWpt	879194
rs13076933	G	T	0.256	-0.0132984	0.00184418	1.37e-08	NA	Total HDL	qAKWpt	888052
rs74833298	A	C	0.0275	-0.0529101	0.00484551	8.2e-18	NA	Total HDL	qAKWpt	883560
rs2455850	A	C	0.313	-0.013383	0.00177138	2.71e-09	NA	Total HDL	qAKWpt	856055
rs7622114	C	A	0.431	-0.0139707	0.00162695	1.38e-11	NA	Total HDL	qAKWpt	888191
rs2305637	T	C	0.17	-0.0232568	0.00215478	1.94e-17	NA	Total HDL	qAKWpt	865894
rs7613875	C	A	0.478	0.0228346	0.00161432	8.36e-29	NA	Total HDL	qAKWpt	887999
rs33999310	A	G	0.104	0.0292336	0.00260973	1.15e-18	NA	Total HDL	qAKWpt	888177
rs3732356	G	T	0.0688	0.0276268	0.00320788	1.2e-11	NA	Total HDL	qAKWpt	885435
rs2811466	A	G	0.104	0.0188459	0.00262592	1.6e-08	NA	Total HDL	qAKWpt	888034
rs687339	C	T	0.216	0.0269399	0.00196256	3.19e-27	NA	Total HDL	qAKWpt	888089
rs10049088	T	C	0.383	0.022548	0.00164307	3.29e-27	NA	Total HDL	qAKWpt	879075
rs1516725	T	C	0.133	-0.0300204	0.0023778	2.79e-23	NA	Total HDL	qAKWpt	887360
rs938587	A	T	0.263	-0.013111	0.00182823	1.64e-08	NA	Total HDL	qAKWpt	874903
rs35374654	T	A	0.223	0.019523	0.00203068	3.76e-14	NA	Total HDL	qAKWpt	860349
rs34311866	C	T	0.185	-0.01791	0.00206172	7.97e-12	NA	Total HDL	qAKWpt	882439
rs12502605	C	T	0.18	-0.0181805	0.00207173	4.88e-12	NA	Total HDL	qAKWpt	887309
rs12641981	T	C	0.427	-0.0112866	0.00160547	3.12e-08	NA	Total HDL	qAKWpt	885560
rs35662434	G	A	0.214	0.0145393	0.00205368	2.49e-08	NA	Total HDL	qAKWpt	836335
rs3775217	G	A	0.378	0.0150791	0.0016438	5.12e-13	NA	Total HDL	qAKWpt	888189
rs28418580	T	C	0.463	-0.0194317	0.00159852	1.07e-21	NA	Total HDL	qAKWpt	888101
rs13107325	T	C	0.0596	-0.0810407	0.003273	1.24e-84	NA	Total HDL	qAKWpt	888191
rs62328321	C	T	0.364	-0.0117025	0.00165378	2.53e-08	NA	Total HDL	qAKWpt	885500
rs1425485	T	C	0.23	0.0205189	0.00189534	1.55e-17	NA	Total HDL	qAKWpt	888188
rs76086106	A	G	0.0439	0.0308176	0.00405247	2.14e-09	NA	Total HDL	qAKWpt	883562
rs1664781	G	A	0.314	0.0156047	0.00171237	7.26e-13	NA	Total HDL	qAKWpt	888188
rs157521	T	G	0.451	0.0123719	0.00159014	9.04e-10	NA	Total HDL	qAKWpt	888182
rs28650790	T	C	0.176	-0.0305215	0.00207493	5.16e-31	NA	Total HDL	qAKWpt	888165
rs1421656	A	G	0.282	-0.0141387	0.00178271	4.26e-10	NA	Total HDL	qAKWpt	880039
rs2307111	C	T	0.394	0.0156323	0.00163441	5.07e-14	NA	Total HDL	qAKWpt	888190
rs72771232	C	T	0.0744	0.0218334	0.00309532	2.8e-08	NA	Total HDL	qAKWpt	888070
rs12234017	G	A	0.259	0.0152092	0.0018272	5.63e-11	NA	Total HDL	qAKWpt	888107
rs72801474	A	G	0.0964	0.0276737	0.00279852	6.96e-15	NA	Total HDL	qAKWpt	888008
rs10463352	A	G	0.425	0.011348	0.00163788	4.91e-08	NA	Total HDL	qAKWpt	881126
rs1438588	A	G	0.366	0.0118385	0.00166644	2.23e-08	NA	Total HDL	qAKWpt	881861
rs1650527	T	C	0.226	-0.0207102	0.00190255	1.03e-17	NA	Total HDL	qAKWpt	887330
rs10039241	A	G	0.149	0.0176663	0.00223709	5.06e-10	NA	Total HDL	qAKWpt	887320
rs76716928	G	C	0.364	-0.0207696	0.00184256	7.03e-19	NA	Total HDL	qAKWpt	871072
rs9286789	G	T	0.0504	-0.0378744	0.0040442	1.67e-13	NA	Total HDL	qAKWpt	786513
rs2744944	A	C	0.363	-0.0312097	0.00171083	8.95e-47	NA	Total HDL	qAKWpt	874819
rs2267662	C	A	0.147	0.0182027	0.00226039	2.3e-10	NA	Total HDL	qAKWpt	877561
rs4714556	G	A	0.382	0.0146911	0.00165928	3.16e-12	NA	Total HDL	qAKWpt	883677
rs6905288	G	A	0.442	0.0264612	0.00166447	6.1e-36	NA	Total HDL	qAKWpt	830992
rs9367175	A	G	0.306	0.0133501	0.00172614	1.14e-09	NA	Total HDL	qAKWpt	887569
rs4946955	G	C	0.307	-0.0171923	0.00172633	4.49e-15	NA	Total HDL	qAKWpt	888189
rs9374588	A	G	0.326	0.0141433	0.00170613	6.74e-11	NA	Total HDL	qAKWpt	888068
rs2800708	C	T	0.471	0.0213939	0.00160527	9.36e-26	NA	Total HDL	qAKWpt	888101
rs55888929	T	C	0.153	0.0161321	0.00224712	1.59e-08	NA	Total HDL	qAKWpt	887595
rs17585887	T	C	0.421	-0.022612	0.00160844	1.79e-28	NA	Total HDL	qAKWpt	888165
rs672341	A	G	0.404	0.0136461	0.0016363	5.18e-11	NA	Total HDL	qAKWpt	888100
rs12216486	A	G	0.0909	-0.0206244	0.00278389	5.46e-09	NA	Total HDL	qAKWpt	888169
rs11751347	T	C	0.0939	-0.0566146	0.00273918	1.56e-59	NA	Total HDL	qAKWpt	888084
rs73029263	G	A	0.13	0.0167631	0.00237374	2.7e-08	NA	Total HDL	qAKWpt	888168
rs34409228	T	C	0.126	0.0294631	0.00244569	2.44e-21	NA	Total HDL	qAKWpt	875666
rs79949326	T	C	0.249	0.029538	0.00186514	1.11e-35	NA	Total HDL	qAKWpt	882643
rs6968554	A	G	0.365	0.0131032	0.00166183	5.38e-10	NA	Total HDL	qAKWpt	879470
rs10242866	T	C	0.392	-0.0233956	0.00164554	4.39e-29	NA	Total HDL	qAKWpt	882676
rs73068475	A	G	0.124	-0.017479	0.00242366	1.36e-08	NA	Total HDL	qAKWpt	881720
rs12533197	G	T	0.445	-0.0159914	0.00162617	9.78e-15	NA	Total HDL	qAKWpt	873727
rs2534600	A	C	0.418	-0.012689	0.0016711	2.26e-09	NA	Total HDL	qAKWpt	872065
rs876039	C	G	0.312	0.0151716	0.00171345	3.15e-12	NA	Total HDL	qAKWpt	879093
rs55747707	A	G	0.194	0.0388463	0.00203535	4.96e-51	NA	Total HDL	qAKWpt	882059
rs1761662	T	C	0.463	0.011454	0.00160663	1.99e-08	NA	Total HDL	qAKWpt	882477
rs39324	G	A	0.367	-0.013325	0.00169483	6.02e-10	NA	Total HDL	qAKWpt	872774
rs11762784	A	G	0.495	0.0295634	0.00163603	6.27e-46	NA	Total HDL	qAKWpt	870259
rs11766379	C	T	0.246	-0.0177946	0.00188015	9.24e-14	NA	Total HDL	qAKWpt	882681
rs73165503	C	G	0.0955	-0.0276583	0.00267905	4.37e-16	NA	Total HDL	qAKWpt	882691
rs4240624	G	A	0.0915	-0.0942407	0.00274673	1.07e-160	NA	Total HDL	qAKWpt	888186
rs6601302	T	G	0.248	0.018354	0.00189588	2.5e-14	NA	Total HDL	qAKWpt	880070
rs74543561	G	A	0.0466	0.0312634	0.00379775	9.11e-11	NA	Total HDL	qAKWpt	888134
rs59347135	G	C	0.0516	-0.0916852	0.00378945	6.78e-81	NA	Total HDL	qAKWpt	884846
rs139915535	G	A	0.016	-0.186298	0.00657114	2.34e-110	NA	Total HDL	qAKWpt	883555
rs74444445	C	T	0.021	-0.0785315	0.0057085	2.46e-27	NA	Total HDL	qAKWpt	879131
rs2410620	T	C	0.268	0.10585	0.00180427	1e-307	NA	Total HDL	qAKWpt	888189
rs56090699	C	T	0.295	0.01522	0.00179093	2.22e-11	NA	Total HDL	qAKWpt	874875
rs34246353	C	T	0.0939	-0.0249574	0.0027091	4.08e-13	NA	Total HDL	qAKWpt	888183
rs67638406	A	G	0.352	0.0123187	0.00170104	1.19e-08	NA	Total HDL	qAKWpt	875612
rs2293889	T	G	0.422	-0.0306222	0.00161917	3.86e-50	NA	Total HDL	qAKWpt	884272
rs72647336	A	G	0.0456	-0.0516752	0.00405776	1.17e-23	NA	Total HDL	qAKWpt	872040
rs2954038	C	A	0.304	-0.0438923	0.00174371	2.1e-87	NA	Total HDL	qAKWpt	884620
rs12549603	A	G	0.277	-0.0198028	0.00177554	1.62e-18	NA	Total HDL	qAKWpt	881863
rs56925758	A	G	0.197	0.0244033	0.00203446	3.6e-21	NA	Total HDL	qAKWpt	881857
rs4741016	C	T	0.229	-0.0151493	0.00190926	4.19e-10	NA	Total HDL	qAKWpt	875666
rs686030	C	A	0.142	-0.0482289	0.0022774	2.07e-62	NA	Total HDL	qAKWpt	888076
rs1412234	C	T	0.316	-0.0131032	0.00172368	2.17e-09	NA	Total HDL	qAKWpt	887230
rs77391147	G	A	0.0154	-0.0492961	0.00680046	1.15e-08	NA	Total HDL	qAKWpt	880721
rs2066716	T	C	0.0818	0.0453837	0.00290373	8.52e-35	NA	Total HDL	qAKWpt	886809
rs77437185	A	G	0.0387	0.0904249	0.00417329	3.01e-65	NA	Total HDL	qAKWpt	882893
rs2740488	C	A	0.26	-0.0682442	0.00182291	6.25e-191	NA	Total HDL	qAKWpt	887546
rs2519093	T	C	0.188	0.0161945	0.00200794	2.16e-10	NA	Total HDL	qAKWpt	887342
rs7920002	A	T	0.416	0.0142702	0.0016466	8.91e-12	NA	Total HDL	qAKWpt	854228
rs12358424	G	T	0.0888	-0.0270174	0.00285967	1.02e-13	NA	Total HDL	qAKWpt	887355
rs61854123	A	G	0.241	0.026326	0.00188459	3.92e-28	NA	Total HDL	qAKWpt	878331
rs1250530	T	C	0.304	0.0132683	0.00177134	3.7e-09	NA	Total HDL	qAKWpt	865747
rs4418728	T	G	0.452	0.0200241	0.00160876	1.13e-22	NA	Total HDL	qAKWpt	876448
rs1889930	A	G	0.201	-0.0164089	0.00199183	8.83e-11	NA	Total HDL	qAKWpt	887305
rs2862954	C	T	0.474	0.0155575	0.00159456	1.57e-14	NA	Total HDL	qAKWpt	887359
rs2792751	T	C	0.284	0.0290416	0.00175008	5.24e-39	NA	Total HDL	qAKWpt	887359
rs17875416	G	A	0.115	0.0302963	0.00247983	6.69e-22	NA	Total HDL	qAKWpt	886771
rs2218584	C	T	0.422	0.0124444	0.00162487	1.64e-09	NA	Total HDL	qAKWpt	884659
rs2254069	A	G	0.116	-0.017513	0.0024493	1.81e-08	NA	Total HDL	qAKWpt	887248
rs140201358	G	C	0.0127	-0.0590546	0.00722112	1.21e-10	NA	Total HDL	qAKWpt	868484
rs1661052	G	A	0.0917	-0.0248587	0.002874	9.78e-12	NA	Total HDL	qAKWpt	870014
rs72844048	A	G	0.0147	-0.053531	0.00719782	4.77e-09	NA	Total HDL	qAKWpt	876005
rs3900595	G	T	0.128	0.0217812	0.00241848	1.34e-12	NA	Total HDL	qAKWpt	887354
rs79634051	C	G	0.0243	0.0465236	0.00557894	5.19e-11	NA	Total HDL	qAKWpt	874549
rs10767659	G	T	0.326	-0.0145696	0.00170237	1.61e-11	NA	Total HDL	qAKWpt	888187
rs10838684	G	A	0.314	0.0445978	0.0017463	6.52e-90	NA	Total HDL	qAKWpt	888159
rs7107356	G	A	0.492	0.0114547	0.00162828	3.05e-08	NA	Total HDL	qAKWpt	885549
rs174545	G	C	0.347	-0.0407684	0.00167504	7.73e-82	NA	Total HDL	qAKWpt	887352
rs11231694	C	G	0.0569	-0.0415384	0.00346088	3.41e-21	NA	Total HDL	qAKWpt	886375
rs2306363	T	G	0.199	0.0218456	0.0020399	3.42e-17	NA	Total HDL	qAKWpt	857763
rs673335	C	T	0.18	-0.0288654	0.00207169	5.36e-28	NA	Total HDL	qAKWpt	887330
rs612320	T	C	0.309	0.0165806	0.00171947	3.16e-14	NA	Total HDL	qAKWpt	887359
rs964184	G	C	0.137	-0.111211	0.00230613	2.07e-305	NA	Total HDL	qAKWpt	884726
rs141469619	G	A	0.00874	-0.188937	0.0094149	3.15e-56	NA	Total HDL	qAKWpt	870769
rs59781045	T	C	0.0701	0.0831399	0.00316772	7.43e-95	NA	Total HDL	qAKWpt	887339
rs555075	T	C	0.439	0.0154052	0.00161519	5.96e-14	NA	Total HDL	qAKWpt	884728
rs3937026	T	G	0.25	0.0213826	0.00189716	7.09e-19	NA	Total HDL	qAKWpt	857783
rs2155308	G	A	0.394	-0.0125119	0.00164228	2e-09	NA	Total HDL	qAKWpt	879227
rs7298463	C	G	0.169	-0.0165726	0.00217434	1.97e-09	NA	Total HDL	qAKWpt	883405
rs7134375	A	C	0.433	0.0183817	0.00160598	2.04e-19	NA	Total HDL	qAKWpt	880814
rs7132908	A	G	0.385	-0.0115202	0.00163653	2.99e-08	NA	Total HDL	qAKWpt	883960
rs11170538	C	T	0.478	-0.0167307	0.00193456	9.85e-12	NA	Total HDL	qAKWpt	676815
rs11172147	A	G	0.247	0.0270617	0.00186957	4.38e-30	NA	Total HDL	qAKWpt	884156
rs7954144	A	G	0.47	-0.0284263	0.00160813	5.02e-44	NA	Total HDL	qAKWpt	883319
rs11065979	T	C	0.427	-0.0181445	0.00165626	6.42e-18	NA	Total HDL	qAKWpt	862801
rs2243616	G	T	0.352	0.0120717	0.0017093	2.7e-08	NA	Total HDL	qAKWpt	853816
rs111933537	C	A	0.0878	0.0279632	0.00303043	3.74e-13	NA	Total HDL	qAKWpt	845116
rs1109560	A	C	0.0938	0.0464901	0.00276047	4e-40	NA	Total HDL	qAKWpt	883269
rs57316347	G	A	0.312	0.0219628	0.00175441	6.47e-23	NA	Total HDL	qAKWpt	883159
rs837500	C	T	0.369	-0.0253736	0.00175221	4.15e-30	NA	Total HDL	qAKWpt	825445
rs838876	A	G	0.332	0.0392092	0.00175914	6.18e-69	NA	Total HDL	qAKWpt	858664
rs61941677	G	C	0.13	-0.0596463	0.00244334	2.56e-82	NA	Total HDL	qAKWpt	877818
rs76428106	C	T	0.0112	-0.0587119	0.00830415	2.6e-08	NA	Total HDL	qAKWpt	874113
rs78424108	G	C	0.0694	-0.0235982	0.00315011	3.68e-09	NA	Total HDL	qAKWpt	888158
rs549058	T	G	0.126	0.0195867	0.00240334	1.4e-10	NA	Total HDL	qAKWpt	888186
rs2185454	G	T	0.339	-0.0121639	0.0017195	2.56e-08	NA	Total HDL	qAKWpt	869671
rs13379042	C	T	0.266	0.0193315	0.00180565	3.49e-17	NA	Total HDL	qAKWpt	878703
rs4904550	G	A	0.197	-0.0149081	0.00204293	9.18e-09	NA	Total HDL	qAKWpt	874729
rs12434231	C	T	0.157	-0.0156488	0.00222884	3.25e-08	NA	Total HDL	qAKWpt	887204
rs12888955	G	A	0.347	-0.0124458	0.00167144	4.57e-09	NA	Total HDL	qAKWpt	884702
rs2494747	G	T	0.385	0.0263988	0.00175052	1.64e-32	NA	Total HDL	qAKWpt	832632
rs275182	G	A	0.17	0.0160707	0.0021446	3.64e-09	NA	Total HDL	qAKWpt	887359
rs55707100	T	C	0.027	-0.0997485	0.00494288	7.71e-57	NA	Total HDL	qAKWpt	883531
rs10162642	A	G	0.201	-0.0480714	0.00199789	5.04e-80	NA	Total HDL	qAKWpt	887595
rs182006	A	G	0.32	-0.0229499	0.00216641	7.42e-17	NA	Total HDL	qAKWpt	557803
rs4775041	C	G	0.301	0.0985437	0.00174565	2.2e-306	NA	Total HDL	qAKWpt	879371
rs261334	G	C	0.206	0.109161	0.00195768	6e-307	NA	Total HDL	qAKWpt	885545
rs117911817	A	G	0.0183	-0.0441359	0.00620114	2.1e-08	NA	Total HDL	qAKWpt	879831
rs77516617	A	G	0.0394	-0.0390394	0.00458163	1.97e-11	NA	Total HDL	qAKWpt	878499
rs7404696	C	T	0.275	0.0158443	0.00183544	1.07e-11	NA	Total HDL	qAKWpt	835219
rs9923623	T	C	0.335	0.0126205	0.00176572	1.83e-08	NA	Total HDL	qAKWpt	849646
rs11644601	C	T	0.299	0.0177111	0.00177934	4.63e-15	NA	Total HDL	qAKWpt	875955
rs3814883	T	C	0.464	-0.0115589	0.00164813	3.36e-08	NA	Total HDL	qAKWpt	872626
rs12149832	A	G	0.417	-0.0194387	0.00162515	4.65e-21	NA	Total HDL	qAKWpt	884728
rs7185020	C	G	0.0519	0.0345889	0.00367652	1.29e-13	NA	Total HDL	qAKWpt	886637
rs11076170	T	C	0.0229	0.133203	0.0055555	1.77e-79	NA	Total HDL	qAKWpt	882586
rs113948025	T	G	0.0111	0.119281	0.00819771	2.21e-30	NA	Total HDL	qAKWpt	872584
rs12448528	A	G	0.218	-0.17352	0.00203107	5.1e-306	NA	Total HDL	qAKWpt	848229
rs545858676	C	A	0.0274	-0.0979819	0.00696294	1.59e-28	NA	Total HDL	qAKWpt	555602
rs9923854	G	T	0.102	0.0831487	0.00272468	1.5e-127	NA	Total HDL	qAKWpt	877470
rs12924504	C	T	0.0414	-0.0536287	0.00407689	3.92e-25	NA	Total HDL	qAKWpt	882651
rs55781197	G	A	0.124	0.0731724	0.00240786	1.68e-126	NA	Total HDL	qAKWpt	888191
rs112540547	G	A	0.0565	-0.0332766	0.00355632	1.75e-13	NA	Total HDL	qAKWpt	885473
rs2925979	T	C	0.301	-0.0334519	0.00173256	3.49e-52	NA	Total HDL	qAKWpt	881856
rs72805157	G	C	0.12	-0.0200444	0.00277554	1.3e-08	NA	Total HDL	qAKWpt	847581
rs12931143	C	T	0.469	-0.0120495	0.00169122	2.03e-08	NA	Total HDL	qAKWpt	849886
rs11870735	T	C	0.175	-0.0147526	0.00210836	3.61e-08	NA	Total HDL	qAKWpt	887296
rs3803800	A	G	0.22	-0.0183182	0.00192407	6.61e-14	NA	Total HDL	qAKWpt	887136
rs11651957	A	G	0.0598	-0.0235882	0.00340013	4.71e-08	NA	Total HDL	qAKWpt	887342
rs12453682	C	T	0.312	-0.02968	0.00178416	3.43e-39	NA	Total HDL	qAKWpt	870012
rs12103674	C	T	0.0754	-0.0211889	0.00304654	4.36e-08	NA	Total HDL	qAKWpt	886632
rs72836561	T	C	0.0294	-0.184887	0.00472277	1.38e-208	NA	Total HDL	qAKWpt	877402
rs7221196	G	A	0.419	-0.0135541	0.00164699	9.23e-11	NA	Total HDL	qAKWpt	875761
rs12940636	C	T	0.345	0.0117085	0.00168424	4.42e-08	NA	Total HDL	qAKWpt	887608
rs11656743	G	A	0.216	-0.01428	0.00196905	1.13e-08	NA	Total HDL	qAKWpt	874924
rs34931250	T	C	0.0587	-0.0487449	0.00348299	3.12e-28	NA	Total HDL	qAKWpt	875252
rs4969182	T	C	0.492	-0.0309078	0.00159224	1e-52	NA	Total HDL	qAKWpt	887346
rs1652343	C	T	0.491	0.0132172	0.00159898	7.63e-11	NA	Total HDL	qAKWpt	885551
rs77960347	G	A	0.0121	0.250863	0.00722567	1.7e-164	NA	Total HDL	qAKWpt	881407
rs1943977	A	G	0.173	-0.0760599	0.00211443	1.95e-176	NA	Total HDL	qAKWpt	887337
rs12957708	G	A	0.153	0.0230821	0.00222606	3.26e-16	NA	Total HDL	qAKWpt	887333
rs523288	T	A	0.239	-0.0183653	0.0019078	3.49e-14	NA	Total HDL	qAKWpt	857870
rs74625348	C	G	0.231	0.0134636	0.00193535	4.33e-08	NA	Total HDL	qAKWpt	877098
rs2121138	G	T	0.071	0.0242395	0.00327325	5.54e-09	NA	Total HDL	qAKWpt	861129
rs4804101	T	G	0.436	-0.0133608	0.00162765	1.03e-10	NA	Total HDL	qAKWpt	875762
rs35137994	T	C	0.0591	0.038914	0.00342396	3.63e-19	NA	Total HDL	qAKWpt	881875
rs116843064	A	G	0.0201	0.217611	0.00571034	9.17e-198	NA	Total HDL	qAKWpt	874691
rs737337	C	T	0.0871	-0.052322	0.0028056	8.37e-49	NA	Total HDL	qAKWpt	887509
rs4805881	A	C	0.334	-0.0196455	0.00169255	6.36e-20	NA	Total HDL	qAKWpt	879811
rs2965169	C	A	0.39	0.0149059	0.00173284	1.27e-11	NA	Total HDL	qAKWpt	866883
rs429358	C	T	0.15	-0.0860461	0.00224305	2.27e-200	NA	Total HDL	qAKWpt	883271
rs144311893	T	C	0.0186	0.0910437	0.00601903	1.07e-32	NA	Total HDL	qAKWpt	876810
rs2288912	G	C	0.489	0.0366418	0.00160781	5.52e-72	NA	Total HDL	qAKWpt	884935
rs12462109	T	C	0.293	-0.0140895	0.00175437	2.57e-10	NA	Total HDL	qAKWpt	888191
rs103294	T	C	0.213	0.0572123	0.00195231	8.95e-118	NA	Total HDL	qAKWpt	886067
rs151235402	T	C	0.0168	-0.0692712	0.0064023	1.62e-17	NA	Total HDL	qAKWpt	879094
rs13734	A	G	0.181	-0.0155864	0.00207132	3.14e-09	NA	Total HDL	qAKWpt	888029
rs112200607	A	G	0.162	0.0157449	0.00218743	1.45e-08	NA	Total HDL	qAKWpt	887356
rs6088461	T	G	0.425	-0.0189473	0.00166932	4.04e-19	NA	Total HDL	qAKWpt	874759
rs1800961	T	C	0.0347	-0.131149	0.00437901	6.34e-123	NA	Total HDL	qAKWpt	879998
rs144164168	T	C	0.0203	-0.0448299	0.00584258	1.53e-09	NA	Total HDL	qAKWpt	882680
rs77617917	A	G	0.0761	-0.0544189	0.00300191	3.27e-46	NA	Total HDL	qAKWpt	887172
rs149074578	A	C	0.0236	-0.0536003	0.00546687	1.17e-14	NA	Total HDL	qAKWpt	880052
rs6066371	A	T	0.332	-0.0150431	0.00210472	1.83e-08	NA	Total HDL	qAKWpt	665561
rs11905856	G	A	0.187	0.0165207	0.00211795	8.19e-10	NA	Total HDL	qAKWpt	864439
rs8126001	T	C	0.482	0.0135155	0.0017588	1.45e-09	NA	Total HDL	qAKWpt	687231
rs4818226	A	G	0.326	0.0128817	0.0017125	3.18e-09	NA	Total HDL	qAKWpt	877547
rs235374	C	G	0.431	-0.0189772	0.00163769	7.31e-20	NA	Total HDL	qAKWpt	870011
rs9976784	A	G	0.202	-0.0182914	0.0019894	4.53e-13	NA	Total HDL	qAKWpt	878878
rs2070512	C	A	0.21	-0.0350782	0.00196132	4.99e-45	NA	Total HDL	qAKWpt	881850
rs9608955	T	C	0.226	-0.0170853	0.00189843	1.39e-12	NA	Total HDL	qAKWpt	887351
rs2899297	G	A	0.401	0.0196232	0.00164188	4.99e-21	NA	Total HDL	qAKWpt	877425

## Sheet: ST8
ST8: Alternative meta-analytic strategies, and alternative MR methods for analysing the genetic data.
Method	OR (95% Ci)	pval
Inverse variance weighted
Sepsis	0.976 (0.89 - 1.07)	0.606
Sepsis (28 day death)	0.935 (0.746 - 1.17)	0.557
Sepsis (FinnGen)	1.08 (0.985 - 1.18)	0.102
Sepsis (critical care)	0.731 (0.565 - 0.947)	0.0178
MR Egger
Sepsis	0.957 (0.817 - 1.12)	0.587
Sepsis (28 day death)	0.846 (0.576 - 1.24)	0.394
Sepsis (FinnGen)	1.12 (0.959 - 1.3)	0.158
Sepsis (critical care)	0.953 (0.615 - 1.48)	0.829
Weighted median
Sepsis	0.969 (0.831 - 1.13)	0.688
Sepsis (28 day death)	0.992 (0.701 - 1.4)	0.965
Sepsis (FinnGen)	1.03 (0.887 - 1.19)	0.735
Sepsis (critical care)	0.619 (0.405 - 0.948)	0.0274
*note, no outliers were identified via MR-PRESSO, so results were the same as via an IVW approach.

## Sheet: ST9
ST9: Predicted causal efffect of each HDL subclass on sepsis outcomes. All results from inverse variance weighted meta-analysis of individual SNPs.
Outcome	Odds Ratio (95% CI)	p value
S-HDL-P
Sepsis (critical care)	0.731 (0.565 - 0.947)	0.0178
Sepsis (FinnGen)	1.08 (0.985 - 1.18)	0.102
Sepsis (28 day death)	0.935 (0.746 - 1.17)	0.557
Sepsis	0.976 (0.89 - 1.07)	0.606
M-HDL-P
Sepsis (critical care)	0.784 (0.625 - 0.984)	0.0364
Sepsis	0.937 (0.857 - 1.02)	0.156
Sepsis (FinnGen)	1.06 (0.968 - 1.17)	0.202
Sepsis (28 day death)	0.91 (0.749 - 1.1)	0.339
HDL-P
Sepsis (critical care)	0.787 (0.608 - 1.02)	0.0699
Sepsis	0.932 (0.847 - 1.03)	0.156
Sepsis (FinnGen)	1.06 (0.963 - 1.17)	0.229
Sepsis (28 day death)	0.931 (0.755 - 1.15)	0.505
L-HDL-P
Sepsis	0.935 (0.864 - 1.01)	0.0909
Sepsis (FinnGen)	1.03 (0.944 - 1.11)	0.553
Sepsis (critical care)	0.95 (0.764 - 1.18)	0.646
Sepsis (28 day death)	1.01 (0.852 - 1.19)	0.943
XL-HDL-P
Sepsis	0.946 (0.872 - 1.03)	0.176
Sepsis (28 day death)	0.963 (0.81 - 1.14)	0.666
Sepsis (critical care)	1.05 (0.844 - 1.3)	0.67
Sepsis (FinnGen)	1.02 (0.933 - 1.11)	0.706

## Sheet: ST10
ST10: Characteristics of the population split by quartile of polygenic risk score for small HDL particle count. Polygenic risk score derived by the same variants as used for MR.
Characteristic	1, N = 115,3191	2, N = 115,3191	3, N = 115,3181	4, N = 115,3181	p-value2
Age on recruitment	59 (51, 64)	59 (51, 64)	59 (51, 64)	59 (51, 64)	0.003
Sex					0.4
Female	62,586 (54%)	62,644 (54%)	62,315 (54%)	62,689 (54%)
Male	52,733 (46%)	52,675 (46%)	53,003 (46%)	52,629 (46%)
Body Mass Index (kg/m2)	26.7 (24.1, 29.8)	26.7 (24.1, 29.8)	26.7 (24.2, 29.9)	26.8 (24.2, 29.9)	<0.001
Diabetes					0.084
No	260 (0.2%)	236 (0.2%)	228 (0.2%)	238 (0.2%)
Yes	109,551 (95%)	109,467 (95%)	109,453 (95%)	109,252 (95%)
Do not know	40 (<0.1%)	45 (<0.1%)	34 (<0.1%)	41 (<0.1%)
Unknown	5,393 (4.7%)	5,495 (4.8%)	5,543 (4.8%)	5,732 (5.0%)
	75	76	60	55
History of liver disease	3,087 (2.7%)	3,073 (2.7%)	3,054 (2.6%)	3,022 (2.6%)	0.9
History of cancer	10,606 (9.2%)	10,763 (9.3%)	10,694 (9.3%)	10,698 (9.3%)	0.7
C-reactive protein level (mg/dl)	22,298 (19%)	20,999 (18%)	20,107 (17%)	18,912 (16%)	<0.001
Unknown	1.35 (0.67, 2.81)	1.33 (0.66, 2.77)	1.33 (0.66, 2.74)	1.29 (0.64, 2.67)	<0.001
Creatinine (umol/L)	5699	5498	5618	5571
Unknown	70 (61, 80)	70 (61, 81)	71 (62, 81)	71 (62, 81)	<0.001
Statin user	5486	5328	5445	5405
Alcohol intake frequency					<0.001
Daily or almost daily	23,687 (21%)	24,171 (21%)	24,495 (21%)	24,654 (21%)
Never	8,091 (7.0%)	7,793 (6.8%)	7,822 (6.8%)	7,648 (6.6%)
Once or twice a week	30,306 (26%)	30,502 (26%)	29,915 (26%)	30,327 (26%)
One to three times a month	13,072 (11%)	12,794 (11%)	12,857 (11%)	12,744 (11%)
Prefer not to answer	85 (<0.1%)	101 (<0.1%)	95 (<0.1%)	88 (<0.1%)
Special occasions only	12,906 (11%)	12,609 (11%)	12,303 (11%)	12,090 (10%)
Three or four times a week	27,097 (24%)	27,274 (24%)	27,773 (24%)	27,713 (24%)
Unknown	75	75	58	54
Smoking status					0.4
Current	12,136 (11%)	12,171 (11%)	11,896 (10%)	11,995 (10%)
Never	61,989 (54%)	61,532 (53%)	62,014 (54%)	62,076 (54%)
Prefer not to answer	429 (0.4%)	422 (0.4%)	420 (0.4%)	419 (0.4%)
Previous	40,690 (35%)	41,120 (36%)	40,930 (36%)	40,774 (35%)
Unknown	75	74	58	54
Townsend Deprivation Index (lower is more deprived)	-2.25 (-3.70, 0.32)	-2.24 (-3.69, 0.26)	-2.25 (-3.69, 0.29)	-2.28 (-3.70, 0.24)	0.2
Unknown	143	129	134	130
Sepsis	2,565 (2.2%)	2,572 (2.2%)	2,590 (2.2%)	2,586 (2.2%)	>0.9
Sepsis death	465 (0.4%)	496 (0.4%)	483 (0.4%)	488 (0.4%)	0.8
Sepsis critical care admission	296 (0.3%)	341 (0.3%)	353 (0.3%)	352 (0.3%)	0.09
Total cholesterol	4.72 (4.10, 5.36)	4.65 (4.04, 5.30)	4.60 (3.99, 5.23)	4.52 (3.92, 5.14)	<0.001
Unknown	50710	50405	50625	50525
HDL cholesterol	1.30 (1.10, 1.54)	1.29 (1.09, 1.53)	1.28 (1.09, 1.52)	1.27 (1.07, 1.51)	<0.001
Unknown	50710	50405	50625	50525
LDL cholesterol	1.78 (1.50, 2.09)	1.75 (1.46, 2.05)	1.72 (1.44, 2.02)	1.68 (1.40, 1.97)	<0.001
Unknown	50711	50405	50625	50525
Total TG	1.27 (0.92, 1.73)	1.22 (0.90, 1.66)	1.20 (0.88, 1.63)	1.16 (0.85, 1.58)	<0.001
Unknown	50710	50405	50625	50525
1 Median (IQR); n (%)
2 Kruskal-Wallis rank sum test; Pearson’s Chi-squared test
